# Supplementary material for: The Importance of Time and Place: Nutrient Composition and Utilization of Seasonal Pollens by European Honey Bees (Apis mellifera L.)
Source: Insects. 2021 Mar 10;12(3):235. doi: 10.3390/insects12030235 (PMC8000538; doi:10.3390/insects12030235)
Supplement: Supplementary file 1 [file insects-12-00235-s001.zip]

Archive with 7 entries (6 files):
- insects-1067688-supplementary-conversion/
- insects-1067688-supplementary-conversion/Suppl Fig S1-poll consum and digest.docx
- insects-1067688-supplementary-conversion/Table S1 Primer seq .docx
- insects-1067688-supplementary-conversion/Table S2-revised -queen type and pollen type by season.docx
- insects-1067688-supplementary-conversion/Table S3-revised-same queen diff season.docx
- insects-1067688-supplementary-conversion/Table S4-revised - qn-poll-season.docx
- insects-1067688-supplementary-conversion/Table S5- revised-gene expr.docx
